# Supplementary material for: Saturated Emission States in Fluorescent Nanostructured Media: The Role of Competition between the Stimulated Emission and Radiation Losses in the Local Emitters of Fluorescence
Source: Nanomaterials (Basel). 2022 Jul 17;12(14):2450. doi: 10.3390/nano12142450 (PMC9315858; doi:10.3390/nano12142450)
Supplement: Supplementary file 1 [file nanomaterials-12-02450-s001.zip]

Archive with 1 entries (1 files):
- nanomaterials-1822505-supplementary.pdf
